# Supplementary material for: Characterization of the Key Aroma Compounds of Shandong Matcha Using HS-SPME-GC/MS and SAFE-GC/MS
Source: Foods. 2022 Sep 22;11(19):2964. doi: 10.3390/foods11192964 (PMC9562185; doi:10.3390/foods11192964)
Supplement: Supplementary file 1 [file foods-11-02964-s001.zip]

Archive with 1 entries (1 files):
- foods-1891326-Supplementary.pdf
